# Supplementary material for: Clinical Characteristics and Management of Statin-Associated Anti-3-Hydroxy-3-Methylglutaryl-Coenzyme A Reductase Immune-Mediated Necrotizing Myopathy
Source: J Clin Med. 2025 Sep 19;14(18):6610. doi: 10.3390/jcm14186610 (PMC12471232; doi:10.3390/jcm14186610)
Supplement: Supplementary file 1 [file jcm-14-06610-s001.zip]

Archive with 1 entries (1 files):
- jcm-3813394-supplementary.pdf
